# Supplementary material for: Gene Specific Actions of Thyroid Hormone Receptor Subtypes
Source: PLoS One. 2013 Jan 3;8(1):e52407. doi: 10.1371/journal.pone.0052407 (PMC3536777; doi:10.1371/journal.pone.0052407)
Supplement: Table S1 — PCR primer information. (XLSX) [file pone.0052407.s009.xlsx]

## Sheet: Sheet1
Gene Symbol	Forward	Reverse
ALPI	GTA TGT GTG GAA CCG CAC TG	CTG GTA AGC CAC ACC CTC AT
Furin	ACAACT ATG GGA CGC TGA CC	TGG ACA CAG CTC TTC TGG TG
G6PC	GGG TGT AGA CCT CCT GTG GA	GAG CCA CTT GCT GAG TTT CC
GSTA1	AAG GCC CTG AAA ACC AGA AT	GCC TCC ATG ACT GCG TTA TT
Hel308	ACA TGC CCA CTG ACA GAG G	CCA GGT CGT CAA CTT GAG CTA
HIF1A	TGC TCA TCA GTT GCC ACT TC	TCC TCA CAC GCA AAT AGC TG
HIF2A	CCA CCA GCT TCA CTC TCT CC	TCA GAA AAA GGC CAC TGC TT
HR	CAC CAG GTC TGG GTC AAG TT	GGG CGT TTT CTG TGT TGA TT
KLF9	ATG CCA GTG ACA TCA ACC AA	CTT CAG CTT CGG TTT TCC AG
MST1	ACC CCA TTC GAC TAC TGT GC	TGC CAC ACT TCT CAA ACT GC
Myh6	CCA CCC AAG TTC GAC AAG AT	CAC AGA AGA GGC CCG AGT AG
PCK1	GGG AGA AGG AGG TGG AAG AC	GAA CAC TTG CCC TCT CTT GC
SLC16A6	ATA TGT ACGTCG CCA TCG GCA	TAC CTG GTG CGA AAG CAA ACA
