# Supplementary material for: Gene Specific Actions of Thyroid Hormone Receptor Subtypes
Source: PLoS One. 2013 Jan 3;8(1):e52407. doi: 10.1371/journal.pone.0052407 (PMC3536777; doi:10.1371/journal.pone.0052407)
Supplement: Table S2 — TR regulated gene pattern information. (XLSX) [file pone.0052407.s010.xlsx]

## Sheet: HepG2-TRA
GeneName	FC_CtrlTRA_vs_Ctrlpar	FC_T3TRA_vs_CtrlTRA	Hypothetical Pattern
Hypothetical_pattern_RR	0.5	0.5	RR
APCDD1	0.495724	0.739123	RR
BAZ1A	0.528629	0.749721	RR
SLC2A1	0.687262	0.495109	RR
ANKRD16	0.743768	0.72825	RR
GNAQ	0.697949	0.661511	RR
TJP2	0.734654	0.663911	RR
ITGA2	0.398206	0.633995	RR
FOXA2	0.61911	0.720091	RR
F2RL1	0.496273	0.723604	RR
RBM24	0.437967	0.743591	RR
ABCC2	0.517632	0.74119	RR
UGT2B7	0.693368	0.724537	RR
SOX13	0.731931	0.646264	RR
CBLB	0.643265	0.728119	RR
MTM1	0.627452	0.714462	RR
QKI	0.485075	0.71065	RR
JAG1	0.386565	0.655252	RR
HS3ST3A1	0.39576	0.731206	RR
ZFPL1	0.594638	0.669354	RR
CTSC	0.709624	0.674441	RR
STOM	0.571181	0.607521	RR
PLEKHF1	0.427983	0.572095	RR
ALDH1A1	0.396347	0.725815	RR
HES1	0.565792	0.746572	RR
HOXD1	0.286602	0.644194	RR
NAB2	0.57398	0.729036	RR
SESTD1	0.485649	0.623595	RR
CLDN1	0.659309	0.725492	RR
RP11-642N14.3	0.680118	0.733099	RR
IGFBP1	0.532024	0.600685	RR
KRT18	0.704916	0.745819	RR
STEAP1	0.473811	0.728797	RR
GLT25D2	0.333872	0.735617	RR
AC079061.1	0.591373	0.47765	RR
RAB11FIP5	0.622576	0.723091	RR
BMP4	0.693889	0.416173	RR
HPS1	0.527954	0.747511	RR
ST7	0.744571	0.718227	RR
CNKSR3	0.560016	0.489778	RR
SLC2A2	0.668971	0.743632	RR
UGT2B7	0.686119	0.699823	RR
CTNNB1	0.542632	0.732751	RR
PTPRA	0.680626	0.734209	RR
SLC39A14	0.687728	0.733734	RR
DKK1	0.43478	0.486497	RR
C22orf27	0.735547	0.720788	RR
ZBTB40	0.617076	0.70384	RR
CXADR	0.633473	0.630329	RR
GCLM	0.451464	0.67792	RR
SCGN	0.369801	0.695001	RR
HIST1H2AC	0.499731	0.739404	RR
GART	0.500815	0.650012	RR
ARL6IP6	0.697079	0.712685	RR
ADK	0.650134	0.713187	RR
KRT18	0.393863	0.693501	RR
SIN3A	0.740369	0.628667	RR
TCEB3	0.494802	0.747279	RR
SLC4A7	0.455233	0.747656	RR
WASF3	0.63605	0.612454	RR
YDJC	0.665789	0.70738	RR
DIDO1	0.401655	0.731038	RR
ASB4	0.658102	0.719009	RR
ZNF598	0.742233	0.628848	RR
AHR	0.53384	0.6937	RR
CCNYL1	0.746502	0.671821	RR
RERE	0.60094	0.733161	RR
SCML1	0.421113	0.617407	RR
PRMT1	0.56053	0.685033	RR
NET1	0.570587	0.694846	RR
IGFBP1	0.581992	0.706567	RR
Hypothetical_pattern_RO	0.5	1	RO
AC073869.21	0.702277	0.960585	RO
AUP1	0.617209	0.996218	RO
STK10	0.636441	1.12104	RO
RND1	0.644282	0.964766	RO
UBIAD1	0.490709	0.871832	RO
C4orf50	0.681046	1.05121	RO
ERCC1	0.528401	0.987142	RO
KRTAP3-1	0.652906	1.34098	RO
HIC2	0.556214	1.4949	RO
CDC42EP2	0.635019	1.16188	RO
HSD3B7	0.592876	1.15636	RO
ZSCAN2	0.459435	0.884554	RO
AAMP	0.435068	1.13099	RO
C3orf22	0.683954	1.06377	RO
DMD	0.713407	1.25221	RO
ZFAND2B	0.636141	0.795375	RO
CHFR	0.674976	0.775097	RO
UBASH3B	0.659198	0.863448	RO
ADCY9	0.463444	1.13755	RO
PTPN23	0.634966	1.36348	RO
C10orf108	0.680009	0.89121	RO
KDM6A	0.535052	1.08496	RO
ATAD1	0.571935	1.09917	RO
ZNF280B	0.558119	1.04815	RO
CASK	0.599033	0.839395	RO
FAM134A	0.721266	1.07944	RO
SCAMP2	0.602463	0.862224	RO
KIF7	0.689811	0.928435	RO
NUTF2	0.407472	1.02327	RO
SLC7A11	0.322766	0.978875	RO
UTRN	0.594119	0.886639	RO
C15orf61	0.412715	1.22558	RO
SCARF2	0.288941	1.17644	RO
KIAA0427	0.746499	1.47858	RO
SERPINE2	0.216892	0.995972	RO
AK2	0.671655	1.11112	RO
SF3A1	0.740448	0.981742	RO
GOT1	0.548647	1.2082	RO
DEF8	0.39629	1.21663	RO
ZNF704	0.70409	1.12805	RO
C21orf57	0.517339	1.26897	RO
RIT1	0.510361	0.809309	RO
PES1	0.611775	1.02218	RO
ZNF251	0.706142	1.09625	RO
WDR4	0.489034	1.0414	RO
DEF8	0.494505	1.0211	RO
LIN37	0.665404	1.05673	RO
SLC1A4	0.644391	0.805316	RO
HIBCH	0.643935	0.982304	RO
SAE1	0.732483	0.989356	RO
POLR2J	0.692898	1.03193	RO
SEC23B	0.638616	0.879551	RO
CNNM1	0.605189	0.856948	RO
XPO4	0.70862	0.938405	RO
ATP1B1	0.624414	1.27677	RO
ABT1	0.723339	1.21391	RO
SFXN4	0.586337	0.987702	RO
PEX19	0.658514	0.974506	RO
BRPF3	0.645431	1.17452	RO
DEAF1	0.479983	1.14334	RO
C9orf89	0.617526	1.26198	RO
STX3	0.356714	0.860327	RO
AC140481.3	0.502964	1.13197	RO
MAGEH1	0.463889	1.02658	RO
EXOSC5	0.528475	0.966013	RO
ATP6V1C1	0.615165	1.10198	RO
DNAJC3	0.38627	1.13142	RO
PPP1R15A	0.377694	0.860052	RO
CLP1	0.720704	0.995921	RO
RNF44	0.543281	0.908561	RO
UCHL3	0.494979	1.05854	RO
CRAMP1L	0.655551	0.973827	RO
CRLF3	0.658503	0.804599	RO
LIMK2	0.547406	0.980497	RO
CLCN3	0.670499	1.05021	RO
RNH1	0.598076	1.14183	RO
PRR22	0.634296	1.03662	RO
GAD1	0.7199	1.00453	RO
WFDC10B	0.556863	1.17154	RO
USP31	0.532447	1.08103	RO
PK4P	0.600256	0.849101	RO
SRM	0.343655	1.05901	RO
CDC14B	0.741762	0.930103	RO
B4GALT4	0.644614	1.15881	RO
LZIC	0.749332	0.965163	RO
CYLC2	0.723311	1.07784	RO
CAMTA1	0.672361	1.196	RO
LARGE	0.601786	1.42737	RO
RANGAP1	0.527123	0.832447	RO
VPS33A	0.568611	0.759751	RO
ASPHD1	0.395796	1.09506	RO
PTP4A3	0.487111	1.17982	RO
NHEDC2	0.743604	0.80421	RO
STOML2	0.535234	1.09315	RO
TMEM129	0.651924	1.26262	RO
AC073264.1	0.577129	1.04713	RO
SON	0.616749	0.877453	RO
TTLL12	0.496053	0.970067	RO
FBXL15	0.565232	0.886311	RO
LARP6	0.351315	1.26429	RO
UBR2	0.639184	1.07127	RO
RNF123	0.480316	0.973278	RO
GLYCAM1	0.732707	1.00109	RO
MRPS10	0.546383	1.1401	RO
FLAD1	0.644946	0.927864	RO
ZNF442	0.595062	1.19513	RO
SMYD5	0.700189	0.89795	RO
TH1L	0.748845	0.897677	RO
APOB	0.576874	0.936414	RO
BXDC1	0.740443	1.21282	RO
ATXN7L2	0.618884	1.17103	RO
NKIRAS1	0.662873	1.33515	RO
CEACAM1	0.628264	1.07	RO
USP11	0.47465	0.986644	RO
INPP5A	0.660157	1.41728	RO
C11orf54	0.726862	0.860071	RO
FBXO33	0.640461	0.760796	RO
CTRL	0.555023	1.0436	RO
TET1	0.646716	1.31273	RO
CTA-833B7.1	0.737161	1.14572	RO
KIAA0284	0.621219	1.12426	RO
SERINC3	0.575595	1.05546	RO
SPTLC1	0.524079	1.13156	RO
FKBP14	0.548019	0.877695	RO
EPS15	0.640444	1.12937	RO
C10orf12	0.398476	1.06266	RO
GAB2	0.578089	0.790825	RO
WASL	0.697203	0.843581	RO
TNFRSF10D	0.521275	1.42672	RO
ACSL3	0.57999	1.1551	RO
COX11	0.461156	0.96573	RO
PSMB6	0.543585	1.16887	RO
SP2	0.571869	1.04586	RO
DUSP14	0.679583	1.04806	RO
SDHALP2	0.545454	1.31263	RO
HSBP1	0.67441	1.14631	RO
CCND2	0.53262	1.06274	RO
RPS6KL1	0.675994	1.01388	RO
SQRDL	0.651262	0.893446	RO
DFFA	0.489609	1.10891	RO
INPP1	0.348312	1.4054	RO
HINFP	0.495454	1.00734	RO
RRAS2	0.462413	0.839103	RO
DUSP26	0.647931	1.1537	RO
SPCS3	0.587702	1.15031	RO
THOC5	0.58858	1.06546	RO
SPATA18	0.595893	1.35042	RO
ESAM	0.138561	1.29739	RO
ZDHHC18	0.557498	1.1073	RO
SLC2A9	0.537358	1.03009	RO
NAAA	0.662698	1.03296	RO
RILPL2	0.586113	0.891698	RO
MED15	0.516028	1.05756	RO
CENPM	0.646535	0.982111	RO
MID1IP1	0.584622	1.49077	RO
ACVR2B	0.688012	1.08256	RO
CPLX2	0.355048	1.10701	RO
KISS1	0.697226	1.19508	RO
PKD1	0.52638	1.1712	RO
ZNF792	0.652687	0.953224	RO
TMEM108	0.702558	1.03083	RO
LRRC61	0.518684	1.18141	RO
TMEM38B	0.557043	0.895974	RO
FLCN	0.607195	0.808716	RO
LPIN2	0.645839	1.21493	RO
NRBP1	0.611278	1.26998	RO
ARID3A	0.614294	1.05837	RO
WDR33	0.435314	1.12157	RO
EXOSC6	0.712091	0.991639	RO
ZNF664	0.550384	0.915601	RO
CPNE1	0.610707	1.0456	RO
COX10	0.666947	0.909183	RO
EIF3I	0.589465	0.877263	RO
EIF2C1	0.549495	0.940867	RO
KCNF1	0.578367	0.849754	RO
FBXW4	0.603186	0.935464	RO
HOMER2	0.618096	1.12844	RO
MED30	0.54603	0.86866	RO
PCMT1	0.721786	1.013	RO
PCK2	0.412591	1.01127	RO
DUSP22	0.739145	0.916326	RO
AC138472.2	0.641429	0.995512	RO
TOB1	0.536695	1.07641	RO
AKR1B10	0.378624	0.935675	RO
CRYZ	0.577519	0.991564	RO
TCF7L2	0.413777	0.789114	RO
SLC26A8	0.624191	1.07818	RO
C7orf41	0.515503	1.22642	RO
SLC20A1	0.674707	1.22242	RO
AC078867.1	0.687679	1.02794	RO
SNORD100	0.660775	1.06189	RO
KLF11	0.668593	0.979	RO
LASS1	0.649532	1.1494	RO
BRWD1	0.649535	1.12539	RO
AGXT2L2	0.598696	0.948075	RO
SLC6A6	0.504024	1.04368	RO
HYOU1	0.516456	1.20328	RO
KHSRP	0.397569	1.38752	RO
ATIC	0.629413	0.873703	RO
IKZF5	0.528641	0.871992	RO
COL8A2	0.489573	1.078	RO
NFKBIB	0.517596	0.813831	RO
ZNF143	0.568189	1.08632	RO
GBA2	0.650039	1.03135	RO
CLTB	0.748131	1.22757	RO
NID1	0.580667	0.878928	RO
RP11-480I12.3	0.59309	1.11121	RO
ZSCAN5A	0.681522	0.997098	RO
H2BFM	0.72412	1.07669	RO
CDC42	0.271911	0.944041	RO
ZSCAN2	0.49138	1.09913	RO
SENP5	0.710318	1.05785	RO
NUS1	0.574992	1.0558	RO
XKR8	0.740785	0.958488	RO
SPG7	0.718951	0.866598	RO
EPDR1	0.640907	1.26454	RO
AC010877.1	0.676392	1.04018	RO
MRPS26	0.591897	0.915879	RO
NSUN3	0.596654	1.12435	RO
AADACL1	0.512607	1.09644	RO
RALB	0.630728	0.821508	RO
SLIT2	0.648867	0.93385	RO
INSIG2	0.516579	0.81892	RO
YEATS2	0.737402	1.03783	RO
MTSS1	0.67109	1.14141	RO
ANKZF1	0.595998	1.16948	RO
TRIM14	0.677496	1.0415	RO
CELA3A	0.643457	1.05884	RO
TMEM104	0.633878	1.16599	RO
LRP8	0.680114	0.84218	RO
OGFOD1	0.454467	0.992395	RO
GPHN	0.537315	0.99511	RO
AASS	0.630497	1.03503	RO
SPA17	0.468982	1.21575	RO
DCLRE1C	0.63511	1.03442	RO
RILPL2	0.585912	0.85355	RO
DOCK7	0.581361	0.800169	RO
IGLV8-61	0.697984	1.01173	RO
WDR55	0.702947	1.18135	RO
LEF1	0.62115	0.942523	RO
C8orf42	0.510113	0.985569	RO
TGM2	0.482109	0.966481	RO
STK40	0.602905	1.05492	RO
ACOT8	0.666445	1.02846	RO
FTCD	0.599974	1.14384	RO
IMPG2	0.698848	1.01416	RO
BLOC1S2	0.700533	0.955136	RO
TNFSF12	0.718794	1.03136	RO
ZNF32	0.642677	1.39232	RO
COL4A3BP	0.58556	0.977392	RO
BCAN	0.654479	1.02939	RO
ASB7	0.595949	1.18898	RO
SLC7A10	0.362802	1.01478	RO
PAN3	0.653048	1.05833	RO
DCXR	0.322524	1.19416	RO
C1orf31	0.62193	1.36372	RO
SHROOM2	0.72845	1.14898	RO
GRK6	0.519068	1.15272	RO
PRKAR2A	0.571341	0.875168	RO
OAZ3	0.741245	1.1644	RO
TNFAIP8L3	0.674403	0.934392	RO
MXRA8	0.716233	1.10165	RO
NDUFAF2	0.577536	1.19309	RO
C21orf66	0.511872	0.888301	RO
PAFAH2	0.7338	1.01646	RO
PSMB10	0.384511	1.47957	RO
SIRT5	0.747997	0.921947	RO
KLF15	0.476887	1.21513	RO
BAX	0.366165	1.17487	RO
COMMD2	0.629219	1.06498	RO
FKBP1A	0.536358	1.15099	RO
FAM60A	0.715093	0.965774	RO
DAGLA	0.496641	0.892475	RO
SLC6A4	0.383964	0.870624	RO
FYTTD1	0.700497	1.11181	RO
TNPO3	0.714126	1.00065	RO
VPS24	0.594	0.884681	RO
FKBP1A	0.553902	0.904632	RO
PLEKHM2	0.670753	0.914697	RO
WASF2	0.585658	1.31984	RO
NPTXR	0.720832	1.05771	RO
GPT2	0.730753	1.33673	RO
RAD9A	0.56979	1.07319	RO
NIPAL3	0.651673	1.0284	RO
GPR146	0.721519	1.01883	RO
MBNL2	0.417404	0.993453	RO
SPAG7	0.618196	1.23233	RO
CLN8	0.562063	1.30866	RO
ZNF434	0.614637	1.09899	RO
ARSD	0.448902	1.11511	RO
ASL	0.561303	1.01145	RO
SLU7	0.440193	1.08929	RO
ALG8	0.703288	1.08869	RO
HBP1	0.585214	0.784297	RO
KDM5D	0.526478	1.01661	RO
ACOX2	0.569486	0.958392	RO
CCL23	0.578813	1.15277	RO
TPM3	0.715009	0.756934	RO
APBA3	0.725456	1.0124	RO
GPATCH3	0.630947	0.983745	RO
ADAMTSL4	0.693335	0.952796	RO
SPATA20	0.650848	0.803867	RO
ANKRA2	0.575448	0.847558	RO
MRPS23	0.703008	1.15686	RO
EIF2B4	0.648821	0.921713	RO
SBDSP	0.682806	0.811512	RO
PROC	0.65509	0.923103	RO
ST6GALNAC4	0.585073	1.22587	RO
SLC25A22	0.454525	1.23857	RO
TBC1D4	0.590401	0.959311	RO
RCAN3	0.73795	1.06551	RO
LRRC42	0.494978	1.02252	RO
ZNF580	0.375733	1.15365	RO
TMEM198	0.509941	1.30918	RO
SEMA6B	0.703821	1.05008	RO
COQ7	0.582994	1.12394	RO
COLEC12	0.728378	1.01837	RO
OPRM1	0.736465	1.12454	RO
ATXN1L	0.663378	1.01542	RO
NUBP1	0.526236	0.992474	RO
CCRN4L	0.352409	1.32821	RO
ZNF136	0.612051	1.00586	RO
DNAH5	0.600426	1.04534	RO
C5AR1	0.408771	0.919922	RO
AC007842.1	0.642212	0.928216	RO
CRADD	0.554271	0.84973	RO
CLCN5	0.635079	0.969426	RO
FAM118B	0.533763	1.07576	RO
GFI1	0.433142	0.946125	RO
C18orf45	0.658934	1.01162	RO
NFKBIB	0.402929	1.09743	RO
CDK2AP2	0.536776	1.17533	RO
SNRPB2	0.573329	1.15301	RO
ADH6	0.564653	0.763409	RO
RNF185	0.558123	1.41104	RO
DNPEP	0.685373	1.21892	RO
GJD3	0.736447	1.00974	RO
SUV420H1	0.710767	0.881962	RO
MAFG	0.476423	1.15783	RO
B4GALT3	0.660786	0.874525	RO
TEX261	0.461697	0.994129	RO
CCNT1	0.468112	1.12229	RO
CNTNAP1	0.717795	0.90153	RO
PRMT1	0.551842	0.785836	RO
PHB	0.691898	0.913074	RO
FMNL3	0.552555	0.923391	RO
SMARCD2	0.540397	0.990459	RO
DCUN1D2	0.621164	1.08197	RO
TMEM49	0.538148	1.15249	RO
DPAGT1	0.452977	1.03184	RO
UGT2A3	0.483569	0.76706	RO
ODZ4	0.643538	1.04743	RO
PSAT1	0.592215	0.799804	RO
NSMCE2	0.630305	1.15838	RO
ZNF296	0.24366	1.42525	RO
SUSD2	0.553937	0.89509	RO
KLHL28	0.541442	0.88234	RO
NME1-NME2	0.644237	1.11193	RO
DOT1L	0.734269	1.1759	RO
FES	0.311704	1.21467	RO
ASPH	0.402566	1.02978	RO
GADD45A	0.687322	1.10471	RO
ARIH1	0.40402	1.0464	RO
CCDC93	0.463485	0.950126	RO
GTPBP2	0.623285	1.05933	RO
RNF220	0.692961	0.88717	RO
MOGAT3	0.598004	0.885921	RO
RNPEPL1	0.596722	1.05405	RO
MRPL28	0.55468	0.915707	RO
ASGR2	0.601888	0.886864	RO
ZNF101	0.692869	0.960796	RO
PDLIM3	0.589959	0.912649	RO
RCBTB1	0.562361	1.03198	RO
RNF166	0.520194	0.965438	RO
MRPL10	0.631651	0.978827	RO
TUBG1	0.680402	0.79766	RO
CTD-2021A8.3	0.638848	1.00336	RO
C5orf15	0.732167	1.04582	RO
TRNP1	0.455082	1.19455	RO
CLK3	0.669629	1.15355	RO
AC010896.1	0.628757	0.813759	RO
STRN4	0.579354	1.13712	RO
CACNA2D4	0.548238	1.25256	RO
GUF1	0.588097	0.899758	RO
CTSB	0.531749	0.998869	RO
FERMT1	0.367384	0.945285	RO
FAM184A	0.486117	1.1137	RO
NEO1	0.535965	1.03016	RO
RGS14	0.674764	0.774479	RO
THOC2	0.698249	1.08455	RO
ARID3B	0.511783	1.19861	RO
PDZD8	0.675755	0.959279	RO
TTC7A	0.604018	1.17924	RO
RNF10	0.448098	1.40684	RO
LPHN2	0.646721	0.820303	RO
NHP2L1	0.437864	1.09887	RO
BCAP29	0.7149	0.920333	RO
EWSR1	0.626246	1.04032	RO
HINT2	0.410863	1.35348	RO
C14orf21	0.632912	1.11113	RO
AGPS	0.73131	0.855444	RO
MYO5A	0.525422	1.01299	RO
RRM2B	0.534132	1.0537	RO
MTMR11	0.721087	1.06145	RO
SNAPC2	0.563744	1.11145	RO
MBD3	0.70326	1.10634	RO
IDH3A	0.540946	1.08973	RO
HNF4A	0.485927	1.06676	RO
AACS	0.661309	0.893582	RO
ODF2	0.717821	0.947792	RO
NR1D2	0.444368	1.01179	RO
NHLRC2	0.572877	1.14275	RO
FRMD3	0.453054	0.93896	RO
CMTM7	0.569432	0.888183	RO
ASXL2	0.68406	0.939111	RO
SLC19A1	0.549997	0.959417	RO
ENDOD1	0.743388	1.00173	RO
FAM58A	0.720465	1.27153	RO
CCT6B	0.631316	1.013	RO
ZNF703	0.610156	1.02645	RO
RALGDS	0.7297	1.05903	RO
HCST	0.291193	1.37774	RO
VPREB3	0.713501	1.07272	RO
FBLN1	0.700626	0.93633	RO
CHST9	0.652944	0.99369	RO
ERLIN2	0.614224	1.17156	RO
ABHD4	0.622591	0.972634	RO
VAT1	0.502907	1.38025	RO
KLF6	0.721617	0.954926	RO
UBFD1	0.65039	0.925245	RO
PON3	0.512002	0.869014	RO
C2orf49	0.432516	1.22077	RO
HP1BP3	0.613666	0.858986	RO
FBXO6	0.523341	0.906973	RO
GNG5	0.360836	1.4689	RO
FKBP1A	0.365231	1.08811	RO
C17orf68	0.699137	0.841408	RO
B3GNTL1	0.608146	1.09608	RO
NCRNA00115	0.551064	0.99522	RO
FAM176A	0.536878	1.34061	RO
CPD	0.529331	1.19511	RO
MAP1LC3B	0.405082	1.3269	RO
SBF1	0.574536	0.870891	RO
C19orf6	0.681415	1.23856	RO
TWF2	0.679307	1.23141	RO
RP11-364B14.3	0.598246	0.904671	RO
ARHGEF2	0.652446	0.945178	RO
AC008073.1	0.609313	1.15103	RO
ATP13A2	0.404121	1.22999	RO
C6orf106	0.586062	1.36335	RO
NIP7	0.71305	0.89049	RO
STAP2	0.39693	1.42501	RO
OBFC2B	0.714337	1.17299	RO
NCRNA00117	0.54547	0.978483	RO
MYO1A	0.319379	1.02465	RO
CYP27A1	0.635419	0.998912	RO
BTBD11	0.523926	1.31223	RO
TMBIM1	0.564822	1.34586	RO
TEAD4	0.627883	0.825638	RO
FCGRT	0.706252	0.921172	RO
DDHD2	0.569912	1.08669	RO
SNRNP200	0.737225	0.899492	RO
HN1L	0.61714	1.10182	RO
ICK	0.730499	1.04431	RO
KCNJ14	0.626166	1.02998	RO
ZNF746	0.620144	0.945665	RO
HUS1B	0.613127	1.17507	RO
SHBG	0.384487	1.32281	RO
KLHL5	0.669257	1.19601	RO
KHK	0.537504	1.3927	RO
H2AFV	0.613709	1.12349	RO
SLC6A14	0.63955	1.04092	RO
C22orf32	0.476385	1.01512	RO
TFPI	0.703168	0.889355	RO
LRRFIP2	0.621113	0.961789	RO
AGMAT	0.534426	0.885331	RO
TASP1	0.675133	0.820266	RO
STXBP4	0.544991	0.976429	RO
RCC1	0.436027	1.09875	RO
C1orf144	0.615726	1.28449	RO
AFMID	0.458532	0.921187	RO
FAM59A	0.490631	0.971114	RO
CMC1	0.46653	1.10719	RO
SLC1A5	0.621434	1.01039	RO
MAP4	0.688877	0.797795	RO
LCLAT1	0.667862	0.959249	RO
LIX1L	0.571635	0.764204	RO
NR1H4	0.532416	0.752662	RO
PAX8	0.584614	1.09579	RO
EAF2	0.58651	1.13734	RO
DSCR6	0.244367	1.15285	RO
MKRN3	0.68439	1.11296	RO
NHP2L1	0.427334	1.11656	RO
CLPX	0.518973	0.948702	RO
RPL41	0.469813	1.2674	RO
CMTM8	0.386848	0.794526	RO
BOLA2	0.434183	0.996036	RO
CLDND1	0.650799	1.26667	RO
APLP2	0.688252	0.91203	RO
LETM1	0.706256	1.15031	RO
CDK5RAP1	0.696275	0.864374	RO
OPLAH	0.547212	0.976639	RO
ZBTB17	0.614459	1.08115	RO
B3GNT1	0.438131	1.01577	RO
SPRR1B	0.687737	0.954997	RO
PLEKHN1	0.625135	1.21098	RO
EMILIN1	0.577678	1.13242	RO
HIP1R	0.427656	1.26982	RO
CLEC2D	0.0674415	1.08381	RO
C16orf70	0.551476	1.11095	RO
PIWIL2	0.640321	1.00285	RO
ENOPH1	0.641097	0.773177	RO
ALG3	0.577708	0.916394	RO
EDEM2	0.626263	1.18086	RO
ZSCAN2	0.646667	1.0228	RO
CCDC135	0.544403	1.11697	RO
AL390719.1	0.689641	1.11544	RO
ATP5G1	0.385144	1.30401	RO
PSMD2	0.655149	0.961819	RO
LGTN	0.739812	0.981351	RO
CARD9	0.663661	0.9892	RO
ARSB	0.544967	1.21019	RO
C6orf81	0.656538	0.980851	RO
AIFM2	0.670515	1.21403	RO
BPNT1	0.544094	0.990843	RO
DKK4	0.651978	1.27452	RO
HADHA	0.513139	1.07061	RO
NFKBIB	0.689653	1.02442	RO
C21orf66	0.511084	1.17686	RO
MSI2	0.567073	0.849828	RO
AKR1C3	0.539192	0.916742	RO
AC100861.1	0.589948	1.04382	RO
DGCR2	0.654621	1.39204	RO
AQP8	0.586064	1.10771	RO
RNF25	0.576071	0.842889	RO
NPC1	0.657338	1.28424	RO
SEMA6A	0.70184	0.979981	RO
RPAP1	0.691699	1.14772	RO
MREG	0.640683	1.14969	RO
DHX32	0.677903	1.13577	RO
ADAM19	0.607939	0.849887	RO
SNORD15	0.341943	1.1097	RO
C4orf34	0.54447	1.14982	RO
RMND5A	0.380025	0.851356	RO
CYB5A	0.705177	1.31402	RO
SLC6A9	0.49349	0.961199	RO
PLG	0.43082	0.952979	RO
CDA	0.362513	1.20813	RO
TOMM22	0.682292	1.12314	RO
TRIB2	0.649089	0.988422	RO
CCDC120	0.689688	1.01332	RO
RPIA	0.579147	0.938756	RO
HAAO	0.654445	0.97849	RO
RPS6KA1	0.407634	1.34123	RO
CHMP4A	0.565827	1.14336	RO
ITPK1	0.581546	1.49564	RO
HGS	0.660153	0.815613	RO
CBL	0.695066	0.884489	RO
WDR33	0.515632	0.900615	RO
KBTBD8	0.595149	1.1352	RO
BOD1	0.702792	1.04519	RO
CD302	0.730241	0.825904	RO
CEACAM1	0.670915	1.02363	RO
TXNRD1	0.612289	1.09778	RO
AC120114.3	0.668072	1.04053	RO
FBXL21	0.719042	0.798748	RO
C16orf52	0.49017	0.982844	RO
PSTK	0.528484	0.987949	RO
CPSF3L	0.673264	0.97462	RO
ZNF549	0.713204	0.844027	RO
ECHS1	0.69738	0.925726	RO
PCDH24	0.34416	1.11598	RO
COX15	0.711301	1.1085	RO
TSPAN4	0.481055	1.10449	RO
LRP5L	0.588848	1.46441	RO
MKKS	0.532009	1.22634	RO
TSHZ1	0.587568	0.846718	RO
ZNF433	0.689846	0.955982	RO
SERPINB8	0.549305	0.950778	RO
BEST1	0.627195	0.949199	RO
UBE2CBP	0.739018	0.914703	RO
CCDC9	0.706564	0.986404	RO
TULP3	0.611754	0.968141	RO
P4HB	0.676985	0.92691	RO
ZFAND3	0.535597	0.958794	RO
EHD4	0.497033	1.0071	RO
NQO1	0.364746	1.10341	RO
NIPA2	0.741404	1.1521	RO
ARSG	0.586225	1.05564	RO
TOMM34	0.447882	0.812232	RO
ATP6V0B	0.710429	1.06771	RO
TMEM127	0.601137	1.06553	RO
NDUFB4	0.747954	1.00131	RO
ARD1A	0.567932	0.998964	RO
ARSB	0.497689	1.05197	RO
MLXIPL	0.616689	1.27459	RO
RWDD2A	0.60013	0.795828	RO
CHRAC1	0.575214	1.0397	RO
APRT	0.52165	0.985097	RO
RAD23B	0.723278	0.983804	RO
ALG2	0.514377	0.935223	RO
SLC17A1	0.628826	1.02206	RO
RAB3B	0.658874	0.827558	RO
C6orf52	0.490744	1.01179	RO
CRB3	0.453071	1.07105	RO
AMFR	0.445933	1.09141	RO
ITGB1	0.692726	1.06192	RO
CSNK2A2	0.674011	0.935364	RO
OTUB1	0.480274	1.45817	RO
LIN54	0.726999	1.00899	RO
TMEM123	0.659208	0.924724	RO
RP11-508M1.1	0.415949	1.01948	RO
C2orf30	0.554639	1.04613	RO
NR2C2	0.524097	1.05529	RO
SLC2A8	0.482539	0.905837	RO
CIZ1	0.669814	1.0646	RO
RIOK3	0.691552	1.02545	RO
PARD6G	0.662367	0.845262	RO
NUDT3	0.695465	0.980654	RO
EEF1E1	0.667943	0.957537	RO
PKLR	0.65045	1.09619	RO
GPR3	0.449868	1.34131	RO
DEFB119	0.675842	1.14101	RO
SLC25A30	0.677006	1.0602	RO
USP3	0.674745	0.929029	RO
GPX7	0.69547	0.997495	RO
NECAP1	0.696988	1.01162	RO
APRT	0.505516	1.04475	RO
ZSCAN2	0.557169	0.822955	RO
CNDP2	0.703652	1.02502	RO
TNRC6B	0.388082	1.20711	RO
PPFIA1	0.572191	0.960746	RO
GLTPD2	0.461475	1.26939	RO
CRNN	0.649733	0.99139	RO
EVPL	0.620432	1.05296	RO
ARSE	0.628367	0.986125	RO
ADAM9	0.645408	0.798369	RO
FRMD5	0.699712	1.01451	RO
MASP2	0.539264	1.24965	RO
MUC6	0.748592	1.1008	RO
S100A16	0.329741	1.23882	RO
C6orf57	0.404749	1.36232	RO
DENND1A	0.363133	1.01086	RO
EIF4EBP2	0.619958	1.07522	RO
C21orf119	0.619748	0.996759	RO
GHITM	0.668276	0.886436	RO
CXCL16	0.428939	1.19623	RO
PCBP4	0.561763	1.09883	RO
GDE1	0.578837	1.28066	RO
ZNF816A	0.615611	1.12636	RO
SCAMP1	0.711456	1.16944	RO
PPP2R4	0.688935	1.05872	RO
CENPV	0.674828	0.915959	RO
EFTUD1	0.745803	0.957327	RO
FAM131A	0.48141	0.781387	RO
USP7	0.614941	0.984693	RO
INF2	0.542661	1.0325	RO
PEF1	0.73981	1.10798	RO
ODAM	0.459437	1.09095	RO
BRD1	0.744551	0.959004	RO
COMT	0.607404	0.887985	RO
ARRB1	0.588633	1.21136	RO
SLC22A15	0.577734	1.08102	RO
RUNX1	0.736277	1.15531	RO
CDK5R1	0.570358	0.848954	RO
RUFY3	0.732316	0.872927	RO
KCTD14	0.595165	0.881252	RO
UBTD2	0.730088	0.76482	RO
RPL26	0.495268	1.2592	RO
AP3S2	0.530474	0.942837	RO
LPA	0.678636	0.969456	RO
ATP1A1	0.606535	1.12154	RO
SCYL1	0.539476	1.45052	RO
DPM2	0.562797	0.870272	RO
SLC10A7	0.586215	0.926992	RO
SEC14L1	0.550773	1.20948	RO
CHCHD8	0.643017	1.25976	RO
CHST7	0.561802	1.13255	RO
ZNF483	0.702956	1.02586	RO
LRP6	0.740389	0.934855	RO
NOC4L	0.58921	0.864426	RO
KIAA1219	0.74183	0.956447	RO
GIT1	0.417861	1.2211	RO
C1RL	0.541862	1.37076	RO
LARP1B	0.492659	1.09518	RO
RN28S1	0.446172	0.860457	RO
FAM100A	0.479266	1.31452	RO
FKBP8	0.696209	1.20882	RO
UBL7	0.615675	1.15371	RO
PLBD2	0.504454	1.13401	RO
AC012100.1	0.694885	0.934697	RO
BSDC1	0.592119	1.23116	RO
OVGP1	0.712198	1.26179	RO
WTAP	0.536474	0.938236	RO
ZNF77	0.708425	0.970053	RO
ARHGDIA	0.531568	1.14858	RO
OPA3	0.703293	1.0903	RO
EIF5A2	0.698912	0.898635	RO
ISCU	0.538575	1.15534	RO
SLC7A9	0.242819	1.11866	RO
FRRS1	0.669364	0.956745	RO
TBC1D8	0.482367	0.985384	RO
DCBLD2	0.515765	0.897897	RO
KATNB1	0.330741	0.893081	RO
RHBDF2	0.645684	1.48821	RO
ELL	0.700128	0.997897	RO
ARHGAP10	0.723869	1.05607	RO
RP5-1187M17.1	0.351969	1.08243	RO
ORAI3	0.653596	1.08237	RO
VPS26B	0.654238	0.929248	RO
MDM2	0.456266	1.03423	RO
MED8	0.56869	0.988691	RO
UGCG	0.382977	0.950251	RO
SH3BGRL3	0.543039	1.21669	RO
FLII	0.513462	0.994558	RO
GLRX	0.51949	1.04748	RO
FNIP1	0.656239	0.820536	RO
GGT2	0.408634	1.17298	RO
PSMD14	0.510695	1.07843	RO
KYNU	0.594502	0.904016	RO
RPL29	0.474255	1.15039	RO
PPPDE2	0.481911	0.968572	RO
RNF126P1	0.748754	1.05141	RO
ATN1	0.523023	1.36774	RO
GTF2B	0.706668	1.07095	RO
ALG2	0.712854	1.17174	RO
PRNP	0.515274	0.873884	RO
CRAT	0.539035	1.05644	RO
ERBB3	0.476902	0.83733	RO
RNFT2	0.749414	0.95709	RO
FOXP1	0.569186	0.88094	RO
PIGU	0.485436	1.1675	RO
STIM2	0.732571	0.905867	RO
BCS1L	0.599134	1.07224	RO
ATAD3A	0.68225	0.901555	RO
OPLAH	0.498303	0.936503	RO
S100A13	0.67149	1.12615	RO
PPP2R5A	0.644095	1.14359	RO
GOLGA2	0.514442	1.21209	RO
HS2ST1	0.452848	1.0338	RO
ATG9A	0.420212	1.17338	RO
MPZL1	0.572196	1.00518	RO
ETV5	0.570697	0.941143	RO
C11orf48	0.474457	1.22877	RO
TNRC6A	0.637863	0.921494	RO
MTMR3	0.684592	1.13572	RO
EIF3D	0.567371	1.16336	RO
SLC41A3	0.618274	0.94075	RO
NAALAD2	0.628349	1.31441	RO
COL9A3	0.748051	1.17199	RO
TPMT	0.45408	0.908364	RO
ACOT7	0.554988	1.20305	RO
CMTM7	0.557339	0.898699	RO
ZFP82	0.479443	1.10481	RO
F7	0.469082	1.1838	RO
AC010724.7	0.642216	1.12088	RO
ACADSB	0.645318	0.921712	RO
LYRM4	0.534295	1.06107	RO
SLC5A6	0.505993	1.03008	RO
CHRNB1	0.529204	1.32817	RO
ZNF407	0.741388	1.11135	RO
C7orf47	0.505341	1.00637	RO
QPCT	0.647511	0.907592	RO
OSCAR	0.420602	0.954152	RO
DGKG	0.61176	1.02691	RO
ZSWIM5	0.680547	1.02678	RO
CCNH	0.684445	0.81191	RO
RIMS3	0.719683	1.1259	RO
OSTF1	0.689597	0.858008	RO
RP3-402H5.1	0.739492	1.17465	RO
MKLN1	0.639082	1.09759	RO
TBC1D20	0.741072	0.931403	RO
ZNF701	0.744508	0.922854	RO
EEA1	0.674245	1.01616	RO
TBCC	0.716776	0.825486	RO
FZD4	0.666122	1.1461	RO
SIX4	0.725924	0.991951	RO
WDR4	0.541567	0.965875	RO
NEDD9	0.413259	0.859458	RO
VASP	0.721302	1.04394	RO
C6orf226	0.468396	1.35065	RO
PANK4	0.661867	1.05916	RO
DIAPH2	0.348227	1.02921	RO
ASTN2	0.734544	1.0061	RO
INPP5D	0.61627	0.995171	RO
PARK7	0.664967	1.09932	RO
TBL1X	0.653538	1.12169	RO
CTTN	0.734883	1.01535	RO
ERO1L	0.591772	1.19548	RO
ABHD12	0.589229	1.18869	RO
PARD6B	0.557857	0.984505	RO
TMEM50A	0.55981	1.10681	RO
EFCAB4A	0.400113	1.22003	RO
MGRN1	0.378077	1.31363	RO
GTF2F2	0.510462	1.18329	RO
PEMT	0.603725	1.0411	RO
ENTPD5	0.544469	0.977578	RO
STT3A	0.564381	0.957684	RO
MLLT4	0.698557	1.03575	RO
KYNU	0.714032	0.802929	RO
SLC23A2	0.660936	1.11219	RO
UBE2O	0.542535	0.952949	RO
TALDO1	0.707907	0.902755	RO
TRIM8	0.626171	0.997295	RO
RAB21	0.605425	1.23074	RO
SLC39A3	0.627715	1.23532	RO
TRAPPC2L	0.498181	1.35785	RO
NPAS1	0.183344	1.19698	RO
HYLS1	0.653734	0.910978	RO
RNF125	0.476637	0.887435	RO
CD3EAP	0.674085	0.940933	RO
ZNF695	0.491362	1.03211	RO
PAEP	0.720882	0.969703	RO
ATF2	0.422354	1.10628	RO
PIM2	0.710349	1.21828	RO
ODC1	0.576592	0.830447	RO
PSMB3	0.63237	1.05062	RO
LIN28B	0.603205	0.867073	RO
C19orf68	0.745012	0.996314	RO
CALB2	0.38216	1.05243	RO
CDKN2D	0.640203	1.27472	RO
TMED6	0.395895	1.13939	RO
IQCF5	0.609977	1.07974	RO
REXO2	0.495656	1.37229	RO
ENPP3	0.509339	0.826177	RO
LYRM1	0.717377	1.11399	RO
MAPK13	0.392451	0.91473	RO
PK4P	0.695866	0.798415	RO
ENTPD2	0.405715	1.26384	RO
GATA4	0.635826	0.830858	RO
NOP14	0.546396	1.08321	RO
PPARGC1A	0.582892	1.01493	RO
C19orf66	0.53975	1.44075	RO
ZNF10	0.554468	1.26239	RO
NT5C3L	0.635012	0.795074	RO
HAX1	0.690751	0.977444	RO
RPS7	0.442479	1.07105	RO
PML	0.686521	0.996088	RO
STXBP6	0.716654	0.932596	RO
SETD4	0.492399	1.04096	RO
FAM162B	0.440734	1.02259	RO
RBCK1	0.593238	0.892499	RO
ERBB3	0.568158	0.968545	RO
ERMP1	0.667345	1.10967	RO
TNFSF9	0.704062	0.868814	RO
RAD23A	0.671341	1.14059	RO
COQ10B	0.562919	1.01014	RO
TAS2R38	0.738684	1.12366	RO
TMEM106A	0.535688	1.26988	RO
ZCWPW1	0.617256	0.990559	RO
PDDC1	0.413629	1.29114	RO
ACSS1	0.45982	0.970148	RO
KIAA1143	0.595016	1.02895	RO
LAMP2	0.565082	0.961696	RO
CCNB1IP1	0.500435	1.14693	RO
CTSH	0.532756	1.10536	RO
DOCK5	0.68063	0.998001	RO
DHRS3	0.63277	1.12404	RO
FBRS	0.717127	1.1723	RO
FUCA1	0.681238	1.02095	RO
IFNAR1	0.746266	0.956162	RO
FZR1	0.620947	1.2871	RO
DNAJB11	0.626409	1.30732	RO
PLXDC2	0.673826	1.05318	RO
SAT1	0.387256	1.18564	RO
SCAMP5	0.5114	1.21027	RO
RASGRF2	0.585456	0.8487	RO
COASY	0.739619	0.886739	RO
KRT8	0.622261	1.24779	RO
MTAP	0.659026	0.917829	RO
SOCS7	0.662512	1.03281	RO
ZNF259	0.608818	1.20118	RO
RFFL	0.597345	1.32081	RO
IL17D	0.54643	1.09001	RO
CSK	0.576541	1.23146	RO
SH2D5	0.188134	0.862882	RO
SF3A2	0.690505	0.961232	RO
MED19	0.605187	0.963713	RO
TCP10L	0.633537	1.29566	RO
IL6R	0.655804	0.981099	RO
FAM43B	0.467141	1.25747	RO
NEK8	0.544017	1.00726	RO
PIWIL2	0.623191	0.981873	RO
LRRC1	0.709397	0.991775	RO
EIF1AY	0.201217	1.42494	RO
MGAT4A	0.543335	1.08395	RO
C17orf68	0.648089	0.990469	RO
ATG2A	0.505517	0.981417	RO
NT5DC3	0.484231	0.870272	RO
WDR45	0.486662	0.967381	RO
NAE1	0.668883	0.931488	RO
SCRN1	0.742416	0.927072	RO
DHRS11	0.484105	0.940452	RO
PLA2G15	0.679214	1.41682	RO
FKBP1C	0.568727	1.08536	RO
MPV17L2	0.531381	1.38171	RO
ASAP2	0.659312	1.03667	RO
DYSFIP1	0.414003	1.29018	RO
BTBD7	0.607021	0.854802	RO
C22orf9	0.610606	1.1079	RO
ZNF256	0.456784	1.10596	RO
H1F0	0.391045	1.41426	RO
CKM	0.307694	1.11512	RO
DBNDD1	0.387258	1.31688	RO
C6orf106	0.616565	0.944081	RO
ZRANB1	0.649574	1.09959	RO
GPAM	0.578794	0.918452	RO
GGCX	0.450963	0.930076	RO
NET1	0.633597	0.814296	RO
ZNF213	0.599411	0.887074	RO
TBC1D16	0.544669	1.11317	RO
P2RX1	0.616306	0.968198	RO
RAPGEFL1	0.629232	1.0415	RO
SMARCB1	0.583368	1.17098	RO
NADK	0.68973	0.805299	RO
PLD1	0.658865	0.816789	RO
AC092364.1	0.729253	1.00265	RO
PSMA5	0.64182	1.05196	RO
WAS	0.745926	1.14657	RO
SOX5	0.723383	1.02679	RO
RRAGC	0.558761	0.840349	RO
NXT1	0.629093	1.04842	RO
PIK3R1	0.487426	0.921793	RO
GNB1	0.635693	1.14804	RO
PIGL	0.537048	1.00254	RO
RNF160	0.641414	0.956662	RO
C1orf63	0.704439	0.955301	RO
PCK2	0.457509	0.756507	RO
GNB1L	0.624265	1.35845	RO
COMMD1	0.554356	1.27627	RO
EXT2	0.52185	1.09606	RO
COBLL1	0.550394	1.23535	RO
SGPL1	0.592061	1.08874	RO
PRDM9	0.703273	1.11548	RO
WNK2	0.72431	1.06111	RO
C4orf29	0.738759	1.01671	RO
PPP1R14A	0.622584	1.24212	RO
JMY	0.563182	1.05721	RO
FOXRED1	0.652082	0.807598	RO
SERPINC1	0.291027	1.07183	RO
ANO9	0.649513	1.21865	RO
CANX	0.742891	0.886407	RO
ECE2	0.438695	1.1708	RO
EGR1	0.725179	1.47174	RO
C7orf10	0.574198	0.94378	RO
RNF148	0.744545	0.809359	RO
MRPL2	0.273121	1.42996	RO
GZF1	0.707595	1.13339	RO
WHAMM	0.721315	1.01661	RO
PSME4	0.580386	0.947992	RO
PEX14	0.46693	1.30123	RO
RSPRY1	0.537346	1.05856	RO
PTDSS2	0.538908	1.06132	RO
RIPK3	0.577936	0.992824	RO
GPD1	0.709442	0.940574	RO
ATXN1L	0.721565	0.919647	RO
CKMT2	0.44613	1.14363	RO
MCOLN1	0.565451	0.866876	RO
C22orf13	0.721531	0.983922	RO
LYPLA2	0.68179	1.05976	RO
TFE3	0.678582	1.08084	RO
ZSCAN20	0.584703	0.968685	RO
COL6A2	0.657567	1.00003	RO
FBXO34	0.715608	1.12278	RO
IFNAR2	0.63136	1.04036	RO
LUC7L	0.589997	1.16163	RO
STAM	0.63216	0.926576	RO
TOLLIP	0.680469	1.10459	RO
ADAM17	0.568956	1.07323	RO
GAA	0.655291	1.04896	RO
C16orf57	0.547936	1.30188	RO
VSIG10L	0.550862	1.17597	RO
FHIT	0.596296	1.10807	RO
MIER2	0.670023	1.03272	RO
BCAT1	0.374891	1.00779	RO
PIK3CD	0.679308	0.859327	RO
AP1S2	0.648799	0.996569	RO
RRP12	0.485453	1.05735	RO
MAPK1	0.730315	1.09534	RO
EIF4EBP1	0.375265	1.04586	RO
CERK	0.564971	1.3132	RO
DEF8	0.627404	1.04133	RO
LASS6	0.550645	0.876046	RO
POLB	0.744626	1.28578	RO
DEDD2	0.511107	1.0633	RO
RPGR	0.652021	0.926049	RO
EBNA1BP2	0.633318	0.897407	RO
IL13RA1	0.734285	1.32923	RO
UCK2	0.543972	0.875637	RO
ZNF134	0.526296	1.10002	RO
MTOR	0.632245	1.14891	RO
AC004945.1	0.455428	1.24588	RO
TTC39B	0.596869	1.0019	RO
JAM3	0.575172	0.912505	RO
STRA13	0.431418	1.09722	RO
ZNF655	0.67808	1.19294	RO
PTP4A3	0.49709	1.27825	RO
IDE	0.627572	0.85353	RO
ZNF669	0.68657	1.04121	RO
ATP5G3	0.569727	1.17608	RO
BIK	0.385639	1.0548	RO
FAM58A	0.710624	1.08334	RO
MAL2	0.540904	0.949115	RO
AKNA	0.395737	0.898231	RO
SFXN4	0.721965	1.12029	RO
RP1-21O18.1	0.668676	0.967835	RO
CDH1	0.490155	1.2966	RO
RPL29	0.527081	1.06109	RO
CHM	0.704669	1.31845	RO
BAIAP2L2	0.474599	1.01768	RO
VRK3	0.634237	1.10768	RO
ELK4	0.665467	0.857398	RO
FOSL1	0.265869	1.27531	RO
HSCB	0.574689	0.893176	RO
BCCIP	0.627686	0.972028	RO
U2AF1	0.583396	1.1398	RO
LRRFIP2	0.498823	1.01392	RO
RPS23	0.493975	1.24898	RO
DYNLL2	0.324342	1.39824	RO
RP11-423O2.6	0.723929	0.962673	RO
ENTPD1	0.636353	1.03293	RO
QKI	0.389971	0.855856	RO
RP11-390P2.1	0.310738	0.974723	RO
SLC17A2	0.306397	0.873307	RO
SLC38A9	0.535735	1.02904	RO
DNAJB9	0.363972	1.32191	RO
HRAS	0.44656	1.14645	RO
MTA2	0.391279	1.44714	RO
ATP6V0C	0.642135	0.955012	RO
DTD1	0.363715	1.08111	RO
SNRPB	0.403978	0.990975	RO
UBOX5	0.723404	1.05518	RO
IL1RN	0.615967	0.806631	RO
LAS1L	0.706483	0.860526	RO
GSR	0.472015	0.944064	RO
NOS3	0.257524	0.945693	RO
FAM100B	0.350595	1.28419	RO
EIF4G3	0.73714	1.08772	RO
NPM2	0.511879	1.21307	RO
BTG1	0.598754	1.04601	RO
FBXW2	0.599394	1.04578	RO
NRAS	0.484631	1.06402	RO
MAGI1	0.699121	0.809097	RO
UBXN2A	0.505352	0.936367	RO
C21orf59	0.70382	0.904121	RO
PARP4	0.736264	0.845883	RO
SCML1	0.518246	0.856446	RO
C5orf41	0.39979	0.928683	RO
DUS4L	0.668744	0.986777	RO
ESPNP	0.662506	1.1076	RO
CTH	0.447754	0.797747	RO
VCP	0.612706	0.989267	RO
FAM91A1	0.473376	1.06352	RO
STX5	0.741489	0.880427	RO
NPB	0.376665	1.09742	RO
SPDYC	0.60573	1.1666	RO
APOOL	0.527323	1.10712	RO
KARS	0.614828	0.85468	RO
TCL6	0.74909	1.02243	RO
LSM14B	0.637507	1.08725	RO
FICD	0.368433	0.958875	RO
C2CD2L	0.683379	0.929145	RO
ZMYND15	0.399303	1.07438	RO
FAM180B	0.680852	0.804202	RO
AK3	0.526964	1.26234	RO
PTPN11	0.716129	1.19086	RO
PYGB	0.464138	0.97843	RO
FKBP5	0.695304	0.887465	RO
KLC2	0.567282	1.06186	RO
CTU2	0.586737	0.967975	RO
C7orf55	0.286856	1.40133	RO
RENBP	0.34339	1.00915	RO
QTRT1	0.639009	0.950984	RO
B3GALNT2	0.728463	0.989277	RO
RP5-1053E7.2	0.535001	1.08375	RO
SOCS7	0.632465	0.984396	RO
SLC43A1	0.543201	1.00747	RO
CPN2	0.338234	1.45744	RO
ZMYM5	0.64806	0.934973	RO
FXYD2	0.643554	1.13174	RO
WIPI1	0.565323	1.06632	RO
FGF17	0.738855	1.03753	RO
PPP1R8	0.598296	1.17839	RO
FAH	0.578768	0.978795	RO
MESDC1	0.624151	0.936888	RO
HDDC3	0.670716	1.17181	RO
SCGB1D1	0.650447	1.02199	RO
MGST1	0.446982	1.10535	RO
AP1B1	0.601056	0.892205	RO
TRAK1	0.444143	1.24864	RO
ATPBD4	0.746763	0.970401	RO
ZBED4	0.742936	1.07333	RO
LAD1	0.570233	1.12621	RO
RG9MTD3	0.740895	1.13108	RO
RPS4Y1	0.225277	1.20902	RO
DECR2	0.402561	1.17112	RO
PUM1	0.653647	0.936184	RO
CAB39L	0.570458	0.991616	RO
MIIP	0.494234	1.06715	RO
FOXN3	0.679321	1.18733	RO
SLC38A7	0.5963	1.1884	RO
TGFBR3	0.697858	0.774383	RO
STARD5	0.662655	1.11595	RO
MMP3	0.403946	0.824599	RO
ATP6V1G1	0.618883	1.16743	RO
TMEM2	0.561472	0.757985	RO
COPS7B	0.71858	0.900259	RO
EPB41L4B	0.590491	1.14141	RO
SSR2	0.355624	1.0843	RO
UBE2G2	0.465424	1.31901	RO
CD58	0.681511	1.02823	RO
DOK6	0.313417	0.990944	RO
DUSP13	0.630788	0.812882	RO
C20orf29	0.362321	1.09823	RO
OR11L1	0.735076	1.03579	RO
SRPR	0.410251	1.15005	RO
MAPK8IP2	0.510662	1.08101	RO
PRKAB2	0.657124	1.33691	RO
C1orf122	0.699743	1.1285	RO
RNF113A	0.635661	1.35263	RO
BOLA3	0.408569	1.42313	RO
PROM1	0.715164	1.11928	RO
KCTD13	0.498703	1.11963	RO
CYP2S1	0.700131	0.927103	RO
PIP4K2C	0.615252	1.03419	RO
EIF6	0.388872	0.998602	RO
CAPN12	0.738165	0.994528	RO
C2orf88	0.420251	1.00082	RO
CLDN12	0.526894	1.09787	RO
ATP6V1B2	0.738976	0.91321	RO
PNPLA2	0.343146	1.3052	RO
FRAT2	0.729082	0.78052	RO
RSPH3	0.719799	1.08799	RO
ABCC4	0.572962	1.237	RO
RASL10B	0.658661	0.972349	RO
MORN4	0.735538	0.920119	RO
DLX3	0.694359	1.03599	RO
QSOX2	0.530951	0.969546	RO
C22orf25	0.551554	1.00166	RO
DHDDS	0.586422	1.26455	RO
NBL1	0.452917	0.918763	RO
FER	0.667058	1.03661	RO
TMEM189	0.555623	1.30539	RO
PXMP2	0.548367	0.857805	RO
ARFGEF2	0.363735	0.88237	RO
VSIG10	0.584286	1.23731	RO
SEC23A	0.627479	0.799348	RO
C7orf63	0.684006	0.950535	RO
PHACTR2	0.674097	1.01027	RO
EYA3	0.450719	0.984398	RO
SLC35F2	0.465442	0.811049	RO
C16orf63	0.662394	1.12156	RO
GNL3	0.636585	1.11307	RO
ADSL	0.722946	0.895205	RO
MED16	0.71318	0.909659	RO
HCN4	0.593559	0.938145	RO
HNMT	0.577662	0.937189	RO
ZNF513	0.593969	1.12448	RO
YPEL3	0.57698	1.18386	RO
NXN	0.519909	1.37829	RO
SPRED2	0.51944	1.36094	RO
EDA	0.679425	1.05957	RO
STK39	0.559099	1.13269	RO
RCOR2	0.720539	1.31539	RO
ZNF787	0.593748	1.24647	RO
KRT23	0.552699	0.781502	RO
PLXNA1	0.555876	0.879456	RO
TAT	0.390651	1.01324	RO
TUBB3	0.662827	1.02933	RO
LYG1	0.691638	1.02066	RO
GALE	0.531603	0.98763	RO
TBX2	0.454528	1.43595	RO
ACTR1A	0.654817	0.847549	RO
HABP4	0.64551	0.885192	RO
ARPC2	0.614297	1.08919	RO
CD7	0.382505	1.32952	RO
HLCS	0.721698	0.990792	RO
DGKQ	0.468742	1.08917	RO
RBM28	0.670301	0.914687	RO
TAX1BP1	0.595158	1.01999	RO
KIAA0430	0.59005	1.17112	RO
SNTB1	0.496059	1.17547	RO
RAB10	0.641512	1.09155	RO
MYO7B	0.726379	0.932871	RO
PTPN4	0.733602	0.841627	RO
ZFP37	0.674705	1.26791	RO
TMEM222	0.49527	1.07776	RO
DIRC2	0.577314	1.09256	RO
ALDH2	0.504431	0.923927	RO
SAPS1	0.491245	1.36389	RO
QPCTL	0.554457	0.839517	RO
EIF5A	0.480253	0.885641	RO
TMEM93	0.593115	1.03978	RO
ZGPAT	0.592899	0.890267	RO
ZNF626	0.540975	1.18481	RO
ALDH3A2	0.68974	1.01431	RO
LRRC28	0.521074	0.963813	RO
LRRC3	0.596431	1.01952	RO
MYH3	0.63351	1.21355	RO
SCAND1	0.635521	0.951264	RO
RPUSD3	0.679839	0.866667	RO
C2orf24	0.613765	1.06482	RO
PGC	0.43753	1.46933	RO
SNX24	0.709211	0.999141	RO
ATP6V0D1	0.646743	0.983736	RO
TMEM167B	0.720324	0.928699	RO
PRR13	0.659862	1.0354	RO
CORO7	0.37688	1.48714	RO
PYCR1	0.646073	1.14894	RO
RP4-761I2.1	0.560001	1.12643	RO
LPCAT2	0.689945	1.05088	RO
CISD2	0.569308	1.07857	RO
ASNS	0.497428	0.827386	RO
PRSS8	0.228667	0.864751	RO
GRINA	0.528241	1.32564	RO
BEST4	0.457174	1.07885	RO
ITGB5	0.561928	0.815047	RO
AC012306.1	0.651398	0.965387	RO
EMG1	0.598934	0.985448	RO
AZGP1	0.483452	1.41465	RO
SLC22A7	0.590456	0.939026	RO
PLEKHA3	0.590721	0.895002	RO
SPRY4	0.605986	0.853949	RO
CAP1	0.615438	1.16367	RO
DDRGK1	0.456266	1.0155	RO
ADH4	0.140381	0.934094	RO
KDM5C	0.644126	1.06102	RO
UBQLN1	0.608493	0.987611	RO
RP1-21O18.1	0.462771	1.36483	RO
ATP6V1E1	0.509994	1.19405	RO
SULT1A2	0.606068	1.07512	RO
PQLC1	0.620222	0.936656	RO
CCDC28A	0.661478	0.960423	RO
DTNB	0.700257	1.0136	RO
SLC35A2	0.667301	0.941434	RO
C12orf47	0.512915	1.19998	RO
FZD5	0.699508	0.89478	RO
VAC14	0.611565	0.941843	RO
ZNF609	0.716657	1.33864	RO
SPAG9	0.548998	1.06532	RO
N4BP2L1	0.561696	0.993144	RO
XYLT2	0.572498	1.04677	RO
SPTLC1	0.661244	0.873965	RO
NKX2-5	0.35228	0.854035	RO
BRI3BP	0.666239	0.755935	RO
PPTC7	0.47373	1.39222	RO
FIG4	0.660025	1.04729	RO
ARG2	0.273001	1.03767	RO
NFATC3	0.602325	1.19891	RO
ADFP	0.450344	1.41928	RO
KCNN3	0.713971	1.0033	RO
CPLX1	0.318055	1.46828	RO
APBB1IP	0.650619	1.13326	RO
DNAL4	0.615627	1.15439	RO
SERTAD3	0.640736	1.184	RO
ZNF280A	0.541119	1.25028	RO
ALDH1L1	0.529508	1.09305	RO
RBM18	0.683646	1.17008	RO
ABCC1	0.513232	1.26315	RO
PCK2	0.600345	0.940286	RO
VKORC1L1	0.579091	0.874669	RO
RAB3IP	0.593371	0.914619	RO
FBXO2	0.582019	0.985744	RO
MVP	0.55399	1.11362	RO
TMED5	0.590898	0.761065	RO
EHBP1	0.716107	1.04547	RO
C9orf91	0.546215	0.923262	RO
AC022098.1	0.6889	0.995799	RO
STK16	0.669646	1.00293	RO
TRIB1	0.68305	1.27584	RO
SNX8	0.698887	0.958243	RO
FAM89B	0.55103	1.1159	RO
GNG4	0.571728	0.995992	RO
CCDC47	0.609725	1.2942	RO
CLDN6	0.562459	1.25342	RO
SLC31A1	0.619728	0.933319	RO
GAS2	0.46226	1.01742	RO
C2orf37	0.705913	1.02636	RO
MYST1	0.674004	0.950495	RO
C22orf39	0.555051	0.915123	RO
C7orf53	0.717317	1.04047	RO
GPC6	0.57161	1.1298	RO
DFFA	0.678592	1.02844	RO
MYO1D	0.46236	1.34229	RO
JUN	0.442497	1.40024	RO
SLC25A16	0.422405	1.14145	RO
TOR1AIP2	0.595078	0.94711	RO
MRPL23	0.556591	1.17367	RO
LIN7A	0.483848	0.996617	RO
A1CF	0.520864	1.07697	RO
FRAS1	0.542239	1.04631	RO
ESPN	0.602889	1.47078	RO
MYBBP1A	0.663784	1.05395	RO
PPM1G	0.649367	0.884297	RO
PAWR	0.612424	0.780094	RO
GOSR2	0.716451	0.923343	RO
IGF2R	0.513894	0.865064	RO
MICAL1	0.440423	1.09124	RO
RNF41	0.717757	1.1872	RO
LYVE1	0.639084	1.07678	RO
C19orf22	0.731364	1.07954	RO
KIAA0564	0.524714	0.958476	RO
IQSEC1	0.652572	0.785199	RO
PPP1R7	0.592414	0.909651	RO
ITIH2	0.665048	0.981767	RO
TMEM180	0.63687	1.11561	RO
DRAM2	0.693212	1.01897	RO
HSD17B2	0.184441	1.13742	RO
CLCN6	0.521626	1.09012	RO
RPL37A	0.402892	1.13404	RO
STRBP	0.545652	1.06324	RO
HIST1H2BN	0.631574	1.04697	RO
HPS4	0.583795	0.938984	RO
GATC	0.553658	1.00368	RO
LDLRAP1	0.645395	1.39049	RO
STEAP2	0.557726	0.868355	RO
RP11-427P5.1	0.737724	1.05905	RO
SPCS2	0.664016	1.0387	RO
NACC2	0.465923	1.04676	RO
NGEF	0.644617	1.20232	RO
EIF2C3	0.493644	0.911528	RO
TMEM155	0.700774	1.04468	RO
ZNF524	0.587866	1.13122	RO
DNHD1	0.642186	1.04551	RO
PUS10	0.649946	0.940479	RO
ARHGEF12	0.701953	1.47474	RO
RNF11	0.687159	0.891935	RO
MAK10	0.613725	1.02182	RO
PTPRK	0.597892	1.07763	RO
CCDC27	0.744434	1.07727	RO
ALPK2	0.46879	1.06825	RO
GPR81	0.590872	1.11219	RO
C11orf9	0.60608	1.38773	RO
DCAKD	0.546134	1.17753	RO
ADAMTS2	0.497303	1.06525	RO
CCDC124	0.502325	0.923633	RO
MRPL20	0.292475	1.00764	RO
C17orf101	0.748716	0.85028	RO
ABCB1	0.292369	0.934689	RO
CADM4	0.623739	1.32218	RO
ATE1	0.653733	0.929876	RO
PHKA1	0.586051	1.23012	RO
SLC7A6	0.622639	1.30785	RO
C2orf18	0.405987	0.901491	RO
HIP1R	0.52233	1.04327	RO
ANTXR2	0.428175	0.96421	RO
MAP4K3	0.661838	0.927027	RO
TIMM17B	0.571966	1.03595	RO
C20orf7	0.57683	1.40778	RO
AGT	0.748414	1.0574	RO
INPP5F	0.744645	1.0463	RO
HEXA	0.625057	1.00497	RO
PECR	0.516134	0.901574	RO
DEPDC1B	0.638331	0.959588	RO
TRAPPC4	0.438427	0.985527	RO
PHLPP1	0.593403	1.11438	RO
RBP4	0.293998	1.22189	RO
LNPEP	0.680756	1.06633	RO
SHANK2	0.472516	1.14206	RO
FLCN	0.675267	0.98577	RO
RNF141	0.690669	1.23292	RO
NINJ1	0.652321	0.99276	RO
MICALL1	0.55837	1.13833	RO
GPS2	0.485546	1.19536	RO
PDIA4	0.725401	0.844662	RO
EPGN	0.684379	1.03446	RO
NR5A1	0.5557	1.20749	RO
TMEM136	0.480367	1.25678	RO
ACTRT1	0.642915	1.05329	RO
GCKR	0.561306	1.09705	RO
PRAP1	0.422006	1.16389	RO
SERINC3	0.487384	0.831411	RO
ATP2A2	0.72595	1.22903	RO
C16orf5	0.518533	1.03031	RO
RP11-392E22.4	0.721182	1.08051	RO
RP11-120K24.1	0.324467	1.16055	RO
ETV3	0.679215	1.12683	RO
LRRC8B	0.591448	1.00991	RO
AF127936.1	0.700887	1.18809	RO
RP11-175O19.1	0.67919	1.25393	RO
LUC7L2	0.67084	1.01647	RO
RP11-511I2.2	0.745448	1.01383	RO
AC068057.4	0.671393	0.982105	RO
ITSN1	0.696969	1.08333	RO
RORA	0.663705	0.819786	RO
ZMAT3	0.677869	1.07617	RO
RORA	0.62526	0.868557	RO
RP11-252M18.1	0.592652	1.05476	RO
CCDC50	0.688614	1.15899	RO
RP11-734K21.3	0.726338	0.94681	RO
DOK6	0.331759	1.36857	RO
AC007249.2	0.714287	0.833125	RO
RAB2A	0.580338	1.03377	RO
ZNF33B	0.616573	1.20129	RO
CTA-280A3__B.1	0.686557	1.23283	RO
GPR172A	0.59769	0.892023	RO
RP11-101P17.3	0.593958	1.11195	RO
ARSA	0.747863	1.22428	RO
SLC22A3	0.674555	1.02831	RO
DCI	0.567511	0.989487	RO
TRPV2	0.501404	1.21108	RO
CLGN	0.528373	1.22724	RO
GADD45A	0.613572	1.17035	RO
TMEM116	0.676189	0.998541	RO
SUGT1	0.658564	1.35122	RO
KIAA1715	0.600855	1.11692	RO
GLRX3	0.64854	0.852984	RO
SOAT2	0.578769	1.12203	RO
SORL1	0.614104	1.11753	RO
TAF13	0.704154	0.974998	RO
TAF13	0.569882	1.05077	RO
YRDC	0.712915	1.15177	RO
RABGAP1	0.725089	0.903191	RO
CCND2	0.365699	1.21555	RO
MXRA8	0.659349	0.957251	RO
OAT	0.629301	1.21732	RO
SLC25A15	0.489402	1.07978	RO
PPM1K	0.666467	0.849979	RO
RPS7	0.408307	1.03134	RO
ATP6V0E1	0.64453	1.37884	RO
PLS1	0.671743	0.918251	RO
HAL	0.375768	1.15093	RO
SLC35F2	0.471861	0.751787	RO
STK40	0.573634	1.14459	RO
C1orf149	0.571045	1.24371	RO
WDR38	0.515745	0.982666	RO
C11orf2	0.623323	0.861172	RO
SLC4A2	0.664179	1.02196	RO
LSM14A	0.716031	1.12381	RO
MAP7D2	0.50471	0.78739	RO
SMAP2	0.654379	0.860659	RO
C1orf123	0.686576	1.04979	RO
PHLPP2	0.644808	0.790944	RO
ZNF670	0.734848	0.969076	RO
SNRPC	0.576274	1.17843	RO
SPRY4	0.517977	1.00175	RO
PDGFRA	0.608347	1.11477	RO
FAM150B	0.532258	1.0333	RO
TNFSF4	0.5881	0.998853	RO
FREM2	0.694704	1.05485	RO
ABCB1	0.383121	1.02613	RO
NUDC	0.657425	0.949867	RO
FADS3	0.740462	1.0802	RO
RBP5	0.647172	1.08058	RO
PLEKHF2	0.737348	0.905089	RO
FOXN3	0.698784	1.27149	RO
SNRK	0.720588	1.28119	RO
MAN2C1	0.660754	1.1809	RO
SERINC2	0.529085	1.42725	RO
RPL36A	0.385452	1.47084	RO
QPCT	0.704559	1.23055	RO
MSMP	0.674555	0.986483	RO
RAB1A	0.674865	1.22448	RO
SAMD4A	0.561188	1.17626	RO
FCER1G	0.521023	1.41837	RO
SMG5	0.690826	0.762953	RO
NOMO1	0.664071	1.12418	RO
C11orf1	0.445732	1.46958	RO
TSSC1	0.598785	0.89212	RO
FOXRED2	0.688096	0.890649	RO
DPY30	0.528775	1.00505	RO
AC135050.3	0.319185	0.970288	RO
RP11-884K10.1	0.546851	1.17453	RO
NR2C2AP	0.742528	0.856152	RO
ADH4	0.150176	0.929912	RO
SEC63	0.705995	1.01344	RO
GOLT1A	0.492607	1.16773	RO
ADFP	0.519838	1.22788	RO
ATPBD4	0.63133	1.31652	RO
HYOU1	0.313907	1.2671	RO
TNC	0.604403	0.928612	RO
ZFP36L2	0.585767	1.01139	RO
CBWD5	0.715386	0.995495	RO
C10orf32	0.576192	0.919728	RO
PSMA6	0.714436	1.00157	RO
AC004967.6	0.455001	1.24903	RO
CRLF3	0.660652	0.959566	RO
EPCAM	0.683006	1.01634	RO
RPL24	0.69253	1.27051	RO
HBP1	0.603554	0.845909	RO
NOTUM	0.39086	1.05398	RO
XRCC6	0.582609	0.844377	RO
PGM3	0.656892	0.927394	RO
UBR3	0.604124	0.996491	RO
DCBLD2	0.492201	1.07654	RO
GPR83	0.506054	1.01346	RO
CIDEC	0.317709	1.09102	RO
RSL24D1	0.588642	1.08535	RO
ITGB2	0.496571	1.08161	RO
C20orf72	0.649112	0.857291	RO
TOR2A	0.701054	0.92698	RO
VPRBP	0.747343	1.00401	RO
BEX2	0.484244	0.996284	RO
HSCB	0.588281	1.08387	RO
LIPG	0.743118	1.16516	RO
TMEM192	0.619121	1.03997	RO
VAMP8	0.434501	1.45773	RO
C3orf1	0.596142	1.29022	RO
C5orf41	0.329284	1.01087	RO
OR7E36P	0.54925	1.02493	RO
MRP63	0.729795	1.32006	RO
B3GAT3	0.517885	1.12946	RO
STYXL1	0.592498	1.05042	RO
TMC8	0.735104	1.04783	RO
TMEM170A	0.53447	0.999646	RO
RAB30	0.738916	1.17454	RO
MXD1	0.498368	1.2919	RO
WWP1	0.575116	1.09249	RO
MAGOH	0.550802	1.29441	RO
ZNF564	0.694822	1.13498	RO
CDKL3	0.682599	1.1774	RO
RPS15	0.414315	1.23054	RO
GFPT1	0.59707	0.995365	RO
GFPT1	0.55891	1.26916	RO
C13orf1	0.531695	1.20654	RO
GCLM	0.357769	0.996174	RO
ABHD14B	0.358179	1.13447	RO
GSTO1	0.684293	1.02373	RO
MSRA	0.389573	1.28057	RO
PDLIM3	0.505936	0.864686	RO
GYG1	0.676994	0.770512	RO
TMEM186	0.728556	0.986861	RO
TCP11L2	0.67543	0.949304	RO
MX2	0.459794	1.43028	RO
ASAP1	0.605958	1.04811	RO
ECSIT	0.610127	0.962365	RO
GLTPD1	0.615684	1.22576	RO
ACP6	0.349113	0.995534	RO
BEX1	0.162689	1.11626	RO
MAPK1	0.620437	1.18096	RO
SON	0.618983	1.01589	RO
ETNK1	0.368342	1.10513	RO
ABHD12	0.401091	1.04051	RO
RAB37	0.600326	1.287	RO
STARD13	0.685914	1.04046	RO
BBS7	0.657386	1.23967	RO
PRDM2	0.637031	1.06667	RO
CCNY	0.596881	0.892743	RO
RUFY3	0.69613	0.975115	RO
C21orf51	0.661807	0.998993	RO
MAGEA11	0.561965	1.08719	RO
HPS1	0.389039	0.889999	RO
CD68	0.573955	1.07136	RO
AGAP3	0.54578	0.811928	RO
TRAPPC6B	0.696654	0.892025	RO
MKKS	0.343653	1.44694	RO
ECE2	0.502216	0.870908	RO
NCRNA00117	0.632599	1.04708	RO
SLC38A10	0.626488	1.02401	RO
DIP2A	0.635388	0.855407	RO
ERCC1	0.628548	1.12026	RO
WTAP	0.660787	1.36152	RO
SMOX	0.690173	1.00537	RO
MIB2	0.721939	0.9836	RO
DNA2	0.729098	1.12	RO
DUSP4	0.450438	1.00808	RO
FXYD2	0.315156	1.34576	RO
RPL21	0.329781	1.10361	RO
NGDN	0.730176	0.981049	RO
PLEKHB2	0.620554	1.23105	RO
MTMR14	0.63544	0.854845	RO
LIPT1	0.69923	1.01792	RO
TMEM150A	0.57462	0.804847	RO
ETFB	0.521982	1.22948	RO
CCDC50	0.458679	0.993306	RO
MBNL3	0.606978	0.847059	RO
RFNG	0.483569	1.01449	RO
CTH	0.532221	0.910732	RO
CTH	0.553871	0.835639	RO
NDRG4	0.621248	0.962647	RO
FUS	0.480939	1.13867	RO
PDE9A	0.673706	1.11458	RO
CPNE1	0.586128	1.01359	RO
HMGA1	0.45508	1.131	RO
PTRH2	0.695222	1.20003	RO
TES	0.505842	1.07277	RO
DGUOK	0.611269	1.19711	RO
ATG4A	0.721407	1.45585	RO
OSBPL9	0.646458	1.15314	RO
CTAGE5	0.554539	0.794868	RO
TACC2	0.74055	1.42353	RO
ETNK1	0.47589	0.829083	RO
SHANK3	0.420442	1.15333	RO
SHANK3	0.443359	1.09039	RO
ABHD12	0.665125	0.927725	RO
RANBP3	0.576525	0.859998	RO
OSGIN1	0.438054	1.19971	RO
CLK3	0.528259	1.33132	RO
WIPI2	0.725923	1.1805	RO
RORA	0.488222	0.924604	RO
ZFYVE27	0.602711	1.34458	RO
RBPMS	0.418534	1.26503	RO
CD151	0.603266	0.946123	RO
STAU1	0.702415	0.969333	RO
EXT2	0.589695	1.02388	RO
PQLC2	0.690459	1.03646	RO
TNFRSF10B	0.562681	1.32055	RO
HNRNPC	0.735823	0.908941	RO
KCNG3	0.473993	1.31057	RO
SMN2	0.655156	0.959049	RO
SOD2	0.602238	1.11227	RO
NPTN	0.622777	1.17508	RO
RCE1	0.559906	1.00931	RO
ZMAT5	0.475407	1.09376	RO
KIAA0564	0.414519	1.08756	RO
MED8	0.455016	0.849556	RO
ATP6V1E1	0.595433	1.04499	RO
TSPAN4	0.516324	0.950675	RO
PARL	0.657146	1.41361	RO
BCAP29	0.649792	0.858641	RO
FXN	0.73561	0.897403	RO
ZMYM5	0.607443	0.950362	RO
ABCB9	0.600909	0.889623	RO
STEAP2	0.486398	0.914193	RO
N4BP2L1	0.653821	1.20163	RO
HOMER2	0.711359	0.796614	RO
CCNB1IP1	0.589392	1.07837	RO
VRK3	0.676676	1.07611	RO
DPP3	0.685954	0.943666	RO
C20orf7	0.589957	1.39155	RO
UBQLN1	0.599777	0.890179	RO
TRIM33	0.605104	1.08224	RO
COASY	0.655977	0.881622	RO
CLDND1	0.67265	1.35027	RO
PIGN	0.690214	1.03903	RO
ASPH	0.611286	0.852314	RO
ANKRD16	0.601754	0.859194	RO
ATP6V0B	0.622701	1.11112	RO
HINFP	0.540004	0.880561	RO
OTUB1	0.636029	1.05613	RO
MGST1	0.42365	0.991647	RO
EIF2B4	0.675964	0.931255	RO
GRK6	0.606637	0.957823	RO
F7	0.609035	1.1041	RO
RBMS1	0.493788	0.972563	RO
ADK	0.61581	0.917066	RO
BCL2L11	0.611322	0.932848	RO
PTP4A3	0.560959	1.04364	RO
CTSB	0.46567	1.06291	RO
ACSL3	0.468143	1.13702	RO
PDLIM5	0.573813	0.9694	RO
VLDLR	0.343633	0.825618	RO
L1CAM	0.617308	1.10329	RO
RBBP8	0.706422	1.04405	RO
CD79B	0.658081	1.14874	RO
SEC23B	0.700695	0.929594	RO
UCRC	0.500566	1.09131	RO
UCRC	0.583332	1.2472	RO
NSFL1C	0.618977	1.01066	RO
GPR126	0.722427	0.782803	RO
SMOX	0.449968	1.46258	RO
OSCAR	0.355492	1.12865	RO
FBXO25	0.704069	0.996271	RO
PKN1	0.473234	1.12318	RO
SARS2	0.551096	1.10184	RO
CENPM	0.541963	1.00888	RO
CENPM	0.612541	0.856698	RO
PSMD12	0.634607	1.0793	RO
C6orf1	0.621414	1.05637	RO
ACSL5	0.180673	1.36984	RO
MPG	0.660981	1.09503	RO
CEACAM1	0.624436	1.14989	RO
BID	0.534815	1.34387	RO
SIRPA	0.568252	1.19951	RO
CASP7	0.636773	1.20022	RO
DYRK2	0.603483	0.775166	RO
TAX1BP1	0.72452	0.875104	RO
PHF7	0.700995	0.990015	RO
AKTIP	0.595723	1.07738	RO
MAP1B	0.407009	0.862844	RO
SNX15	0.55386	0.936902	RO
IRAK1	0.48762	1.06782	RO
ASL	0.437214	1.04089	RO
CDC14B	0.697707	0.798029	RO
SIAH1	0.657722	1.18226	RO
CTNNBIP1	0.67289	1.10391	RO
DSC2	0.622747	0.966415	RO
EDA	0.608837	1.04472	RO
DDX19B	0.636613	0.826432	RO
DEPDC7	0.719817	0.808951	RO
A1CF	0.448155	1.15585	RO
STAP2	0.498614	1.26502	RO
C2CD2	0.538944	0.879098	RO
DFFA	0.406425	1.34491	RO
EIF6	0.373463	0.958377	RO
MED24	0.463861	0.960343	RO
PAEP	0.460078	0.921185	RO
HNRNPL	0.492613	0.799457	RO
CTSH	0.568225	1.22875	RO
NAAA	0.68229	0.879526	RO
MAP2K5	0.605239	1.07629	RO
TRAF6	0.676533	1.00415	RO
THOC5	0.595417	1.14186	RO
ATXN3	0.492427	1.10103	RO
CLK3	0.653021	1.05535	RO
STRN4	0.603292	1.18034	RO
PLEKHA1	0.706981	0.893458	RO
TMEM231	0.673482	1.02201	RO
WNK3	0.741601	1.04068	RO
SPOP	0.653269	0.96765	RO
SERPINB8	0.510727	0.972565	RO
ERBB3	0.607429	0.98133	RO
HAX1	0.600415	1.04722	RO
C17orf58	0.675188	1.03467	RO
RAB5C	0.514724	0.811501	RO
RPS24	0.438428	1.28546	RO
MLXIPL	0.552274	1.16437	RO
ZNF626	0.6779	1.11008	RO
CPVL	0.745622	0.944548	RO
CANX	0.641885	1.16176	RO
ALDH3A2	0.602913	0.951445	RO
CMTM7	0.499673	0.959673	RO
SMARCB1	0.373625	1.06386	RO
ATP6V1H	0.705762	0.864047	RO
RIOK3	0.582719	0.924922	RO
CACNA2D4	0.732646	0.984331	RO
NBL1	0.505552	0.951308	RO
OSBPL8	0.653181	0.962637	RO
ISM2	0.595645	1.41057	RO
DHDDS	0.600177	1.23534	RO
CRB3	0.618564	1.01908	RO
VPS24	0.544688	0.886579	RO
RBCK1	0.402776	1.2213	RO
SOD2	0.452387	0.995403	RO
ATP1B1	0.679987	1.23756	RO
TFIP11	0.639886	1.20082	RO
ISCU	0.691451	0.969268	RO
MAZ	0.515335	0.995871	RO
C5orf45	0.710935	1.15802	RO
MTMR14	0.677248	1.03547	RO
NBPF1	0.693872	0.839171	RO
KEAP1	0.728207	1.02977	RO
ATG9A	0.519334	1.15864	RO
FGFR1OP	0.737256	0.830206	RO
HPS1	0.517527	0.916315	RO
JMJD6	0.485084	1.26367	RO
AKR1C2	0.414664	0.830699	RO
GAR1	0.646629	1.0985	RO
NCBP2	0.629513	0.984252	RO
MAFG	0.644984	0.977611	RO
TEAD4	0.508067	0.922099	RO
NME1	0.351125	1.08317	RO
WWOX	0.551636	0.951704	RO
Hypothetical_pattern_RI	0.5	2	RI
RHOF	0.565794	2.07465	RI
CABLES1	0.491284	1.64998	RI
ASB13	0.637972	1.71625	RI
MPV17L	0.562235	2.44679	RI
STAP2	0.279729	1.57358	RI
ISG20	0.454367	1.67363	RI
VWA1	0.494082	2.53688	RI
AC005229.2	0.373392	1.59968	RI
CLCF1	0.590568	1.6607	RI
ORMDL3	0.53755	1.81901	RI
FNDC4	0.343562	2.35411	RI
SDC4	0.445233	2.69875	RI
LFNG	0.427398	4.2485	RI
RP11-342M1.5	0.659794	1.78588	RI
GSDMB	0.439405	3.22649	RI
COQ10A	0.631624	3.23976	RI
SLC25A15	0.549301	1.65145	RI
SAA4	0.149655	2.01506	RI
OAF	0.247166	2.78887	RI
LRRC8E	0.537057	2.16448	RI
ZNF823	0.310324	4.9583	RI
ZNF672	0.710375	1.73597	RI
CACNA1H	0.679281	3.42481	RI
SLC38A3	0.3381	2.17353	RI
DPP9	0.528162	1.55062	RI
ISM2	0.525595	1.66367	RI
PPARD	0.70478	1.71783	RI
TMEM51	0.525567	2.63539	RI
ICOSLG	0.596811	1.86276	RI
BCOR	0.498293	1.68452	RI
MAFF	0.578663	2.80292	RI
GCNT2	0.229913	1.78588	RI
C14orf139	0.509143	2.4486	RI
TNFRSF1A	0.63883	2.42943	RI
COL9A2	0.431084	3.08669	RI
CYP24A1	0.543221	7.51651	RI
INHBB	0.486767	1.7649	RI
TP53INP2	0.704581	6.18914	RI
RASSF4	0.507486	1.53399	RI
RHBDF2	0.545029	1.81904	RI
SH3BP1	0.560806	2.06679	RI
TTYH3	0.731012	1.85025	RI
C16orf28	0.507855	3.35415	RI
VPS37D	0.579898	2.29247	RI
SULT2A1	0.499871	1.79249	RI
CEBPB	0.704249	2.81261	RI
PAQR8	0.742659	2.15376	RI
ZFAND2A	0.487693	1.82617	RI
PANX2	0.348665	1.9931	RI
DLC1	0.555709	2.02998	RI
EPHA2	0.515534	2.00084	RI
FBXO30	0.637644	1.88755	RI
KIAA1370	0.634378	2.68508	RI
CLN8	0.489821	2.07417	RI
GPCPD1-203	0.722758	4.67988	RI
HGFAC	0.45689	2.05245	RI
ADM2	0.580726	1.57495	RI
TCEB1	0.694305	1.87403	RI
ACSL5	0.130194	1.90366	RI
VEZF1	0.714696	2.16508	RI
CMTM3	0.441493	2.73469	RI
AC091196.1	0.530008	1.5437	RI
IRF1	0.699898	4.03972	RI
ADM	0.688623	5.14689	RI
CRYAA	0.278439	2.06093	RI
AC105049.1	0.70599	1.91775	RI
GCNT3	0.357128	1.78533	RI
TRIM47	0.712449	1.5413	RI
SEMA6B	0.374427	1.60992	RI
SCNN1A	0.371047	6.39899	RI
SPSB1	0.327471	1.67001	RI
MRPS12	0.559134	1.56285	RI
MMP15	0.600463	2.06824	RI
ZFP36	0.589173	1.56058	RI
APOC3	0.332212	1.89854	RI
TFF1	0.616111	3.48329	RI
PLCD3	0.449528	2.50949	RI
FGFR3	0.663806	2.25566	RI
GRAMD4	0.526921	2.55231	RI
LY96	0.472827	1.92555	RI
HAMP	0.126548	4.21524	RI
SLC16A6	0.591393	2.24997	RI
AJ006998.1	0.523004	4.40438	RI
CA5A	0.421924	1.83864	RI
PARL	0.62929	1.59533	RI
PCK1	0.672513	3.11833	RI
SHB	0.397591	1.893	RI
RASSF7	0.557098	1.51737	RI
GALR2	0.629257	1.52195	RI
MMD	0.390382	1.64507	RI
PER2	0.703487	1.79317	RI
NES	0.464148	1.88578	RI
HRC	0.495399	1.70444	RI
FOXO1	0.562513	2.38596	RI
SERPINF2	0.531848	1.66228	RI
CLDN9	0.738822	1.87334	RI
GRB7	0.518777	1.96447	RI
DUSP8	0.493869	2.08093	RI
FAM109A	0.637629	3.64808	RI
IRF9	0.637248	1.9469	RI
MIDN	0.389963	3.61995	RI
PLCXD1	0.602776	4.29674	RI
TMEM184B	0.743581	1.91933	RI
PPP1R13B	0.687695	2.3399	RI
AC013553.3	0.240051	5.40443	RI
FOSB	0.462907	2.93181	RI
HNMT	0.260229	1.62297	RI
REC8	0.596833	1.84679	RI
HKDC1	0.333994	1.75664	RI
FAM160B1	0.617017	2.01708	RI
RHPN2	0.501171	2.50279	RI
MRPS12	0.493277	1.94788	RI
ARL2BP	0.669524	1.64549	RI
IER5L	0.492503	1.54506	RI
SLC16A5	0.582933	1.88849	RI
OSGIN2	0.667276	1.96297	RI
PCGF1	0.428166	1.83329	RI
CYGB	0.409497	3.82734	RI
SIRPA	0.230731	1.76285	RI
STX1A	0.600572	1.65862	RI
SLCO2B1	0.67941	2.89419	RI
MBL2	0.631421	2.28706	RI
BID	0.480134	1.58093	RI
KIAA1602	0.713479	1.50821	RI
SOLH	0.314591	1.66114	RI
AC009171.3	0.423593	1.50329	RI
PWWP2B	0.748749	1.85977	RI
AC011472.2	0.190392	6.7649	RI
SFXN5	0.402932	1.68876	RI
ABCB4	0.586935	1.53867	RI
C10orf10	0.567211	6.22278	RI
RP11-202P11.1	0.210838	2.02034	RI
ELF3	0.684231	3.61893	RI
AC010982.3	0.376913	1.65822	RI
CHMP4B	0.397781	1.52897	RI
C12orf34	0.702072	2.16232	RI
KIAA1671	0.744197	2.26437	RI
FOXP4	0.63062	1.54174	RI
C2orf82	0.282904	1.80344	RI
PDGFB	0.672189	2.19784	RI
RAP1GAP	0.68915	1.64532	RI
RNF144A	0.685555	1.70763	RI
IL32	0.220433	2.59882	RI
SLC2A6	0.693139	1.69898	RI
VWA1	0.517534	2.2371	RI
CDKN1A	0.672757	1.5323	RI
DOHH	0.488315	1.5849	RI
SH3BP4	0.748317	1.73908	RI
APOC1	0.210596	5.30113	RI
SOX8	0.321301	2.21587	RI
FURIN	0.46226	2.43223	RI
BCAM	0.666305	2.01572	RI
RDH12	0.687721	1.59006	RI
ID2	0.270107	2.08429	RI
HES5	0.511861	1.58329	RI
AGPAT9	0.147515	1.74769	RI
UPP1	0.518349	1.55017	RI
OTUB2	0.532668	1.73256	RI
HMOX1	0.265066	3.03432	RI
PRKCD	0.507084	1.54051	RI
S100P	0.1642	2.0295	RI
CD163L1	0.376753	1.55654	RI
APOC2	0.293323	2.04949	RI
LCN15	0.162429	2.26339	RI
ZNF165	0.524763	8.24791	RI
LAIR2	0.200518	1.64521	RI
KIAA0182	0.590422	3.47189	RI
CYP4F12	0.687141	1.82796	RI
VAMP5	0.356284	1.71589	RI
PGF	0.467071	2.44286	RI
TNNC1	0.4073	3.94131	RI
FAM20A	0.747895	1.60169	RI
GCH1	0.686051	2.14473	RI
SOX18	0.530435	1.68541	RI
PIM1	0.2688	2.78595	RI
RP11-432J24.4	0.695867	3.07683	RI
MAPK8	0.646512	1.75382	RI
TSPAN14	0.5062	1.82306	RI
TMEM86B	0.509623	3.10444	RI
MTSS1	0.542351	1.78996	RI
G6PC	0.567322	1.9869	RI
XKR8	0.574285	1.54226	RI
SLCO2B1	0.678476	2.65791	RI
[truncated: 30 more rows]
